# Supplementary material for: Amphiphilic Polypeptides Obtained by the Post-Polymerization Modification of Poly(Glutamic Acid) and Their Evaluation as Delivery Systems for Hydrophobic Drugs
Source: Int J Mol Sci. 2023 Jan 5;24(2):1049. doi: 10.3390/ijms24021049 (PMC9864831; doi:10.3390/ijms24021049)
Supplement: Supplementary file 1 [file ijms-24-01049-s001.zip]

Archive with 1 entries (1 files):
- ijms-2034661-supplementary.pdf
